# Supplementary material for: Influence of nursing staff attitudes and characteristics on the use of coercive measures in acute mental health services—A systematic review
Source: J Psychiatr Ment Health Nurs. 2020 Jan 14;27(4):446–59. doi: 10.1111/jpm.12586 (PMC7508163; doi:10.1111/jpm.12586)
Supplement: Supplementary file 1 [file JPM-27-446-s001.xlsx]

## Sheet: Blad1
	Ovid MEDLINE(R) ALL <1946 to March 13, 2019> Search date: 14 March 2019
#	Search	Results
1	patient isolation/ or exp behavior control/ or exp immobilization/	31065
2	(((medication or medicalization) adj3 (involuntary or force?)) or coerc* or seclusion or segregation or restraint or isolation or solitary confinement or forced treatment or control intervention?).ab,kf,ti.	304766
3	or/1-2 [restraint]	327978
4	inpatient/ and (psychology.fs. or psychiatr*.mp.)	7082
5	(psychiatr* adj2 inpatient?).ab,kf,ti.	7130
6	or/4-5 [psychiatric inpatients]	12971
7	((mental or psychiatric) adj3 (unit? or hospital? or department? or ward?)).ab,kf,ti.	24669
8	hospitals, psychiatric/ or psychiatric department, hospital/	30478
9	or/7-8 [psychiatric facilities]	43001
10	exp nursing care/ or exp nurses/ or nurse patient relation/ or nurse's role/ or exp nursing/	366160
11	nursing.fs.	130151
12	(nurse? or nursing or personnel or staff or aide?).ab,kf,ti.	612936
13	or/10-12 [nursing]	823287
14	exp psychiatry/ or exp mental health/ or mental health services/	157303
15	psychology.fs.	976738
16	(psychiatr* or mental health or psychology).ab,kf,ti.	380980
17	or/14-16 [psychiatry]	1294874
18	13 and 17	166260
19	psychiatric aides/ or psychiatric aide?.ab,kf,ti.	431
20	18 or 19 [psychiatric nursing]	166504
21	(6 or 9) and 13	10516
22	20 or 21	167750
23	3 and 22	3324
24	eunomia.ab,kf,ti.	23
25	23 or 24	3345
26	animals/ not humans/	4523435
27	25 not 26	3312
28	remove duplicates from 27	3312
	Ovid Embase Classic+Embase <1947 to 2019 March 13> Search date: 14 March 2019
#	Search	Results
1	behavior control/	4012
2	(((medication or medicalization) adj3 (involuntary or force?)) or coerc* or seclusion or segregation or restraint or isolation or solitary confinement or forced treatment or control intervention?).ab,kw,ti.	378668
3	or/1-2 [restraint]	382510
4	hospital patient/ and (psycholog*.mp. or psychiatr*.ec.)	16556
5	(psychiatr* adj2 inpatient?).ab,kw,ti.	9267
6	or/4-5 [psychiatric inpatients]	23615
7	psychiatric department/	8183
8	((mental or psychiatric) adj3 (unit? or hospital? or department? or ward?)).ab,kw,ti.	33492
9	or/7-8 [psychiatric facilities]	36902
10	nursing staff/ or nursing assistant/ or exp nursing/ or nurse patient relationship/ or nurse attitude/	449786
11	(nurse? or nursing or personnel or staff or aide?).ab,kw,ti.	756995
12	or/10-11 [nursing]	959101
13	exp psychiatry/ or exp mental health/ or mental health care/ or mental health service/ or exp mental hospital/ or exp psychiatric nursing/	366492
14	psychiatry.ec.	993008
15	(psychiatr* or mental health or psychology).ab,kw,ti.	510934
16	or/13-15 [psychiatry]	1396766
17	12 and 16	76959
18	psychiatric aide?.ab,kw,ti.	71
19	17 or 18 [psychiatric nursing]	76959
20	(6 or 9) and 12	10958
21	19 or 20	78649
22	3 and 21	2248
23	eunomia.ab,cn,kw,ti.	38
24	22 or 23	2284
25	(animal/ or animal experiment/ or animal model/ or nonhuman/) not human/	6098322
26	24 not 25	2259
27	remove duplicates from 26	2239
	Ovid PsycINFO <1806 to March Week 1 2019> Search date: 14 March 2019
#	Search	Results
1	involuntary treatment/ or coercion/ or exp social isolation/ or physical restraint/	12144
2	(((medication or medicalization) adj3 (involuntary or force?)) or coerc* or seclusion or segregation or restraint or isolation or solitary confinement or control intervention?).ab,id,ti.	54775
3	or/1-2 [restraint]	58562
4	hospitalized patients/	12433
5	(inpatient? or hospitalized patient?).ab,id,ti.	51047
6	or/4-5 [psychiatric inpatients]	56171
7	psychiatric units/ or psychiatric hospitals/ or (*hospitals/ and *psychiatry/)	9592
8	((mental or psychiatric) adj3 (unit? or hospital? or department? or ward?)).ab,id,ti.	26750
9	"3379".cc.	28978
10	or/7-9 [psychiatric facilities]	50848
11	exp psychiatric hospital staff/ or psychiatric nurses/ or exp health personnel attitudes/	26061
12	((mental or psychiatric) and (nurse? or nursing or personnel or staff or aide?)).ab,id,ti.	40492
13	or/6,10-12 [psychiatric nursing]	141860
14	3 and 13	3745
15	eunomia.ab,id,ti.	20
16	14 or 15	3753
17	remove duplicates from 16	3747
18	limit 17 to ("0100 journal" or "0110 peer-reviewed journal" or "0400 dissertation abstract")	3478
	CINAHL Plus with Full Tekst (Ebscohost) Search date: 14 March 2019
#	Search	Results
1	(MH "Coercion") OR MH immobilization	5043
2	AB (((medication or medicalization) N2 (involuntary or force?)) or coerc* or seclusion or segregation or restraint or isolation or solitary confinement or forced treatment or control intervention?) OR TI (((medication or medicalization) N2 (involuntary or force?)) or coerc* or seclusion or segregation or restraint or isolation or solitary confinement or forced treatment or control intervention?) …	40322
3	S1 OR S2	43541
4	(MH inpatients AND MH mental health) or MH psychiatric patients	10736
5	AB (psychiatr* N2 inpatient?) OR TI (psychiatr* N2 inpatient?) OR SU (psychiatr* N2 inpatient?)	980
6	(MH "Hospitals, Psychiatric") OR (MH "Psychiatric Nursing+") OR (MH "Nursing Assistants") OR MH psychiatric units	35680
7	AB (((mental or psychiatric) N2 (unit? or hospital? or department? or ward?)) or psychiatric aide?) OR TI (((mental or psychiatric) N2 (unit? or hospital? or department? or ward?)) or psychiatric aide?) OR SU (((mental or psychiatric) N2 (unit? or hospital? or department? or ward?)) or psychiatric aide?)	10009
8	S4 OR S5 OR S6 OR S7	45205
9	S3 AND S8	1619
10	AB eunomia OR TI eunomia OR SU eunomia	3
11	S9 OR S10	1620
