# Supplementary material for: Influence of nursing staff attitudes and characteristics on the use of coercive measures in acute mental health services—A systematic review
Source: J Psychiatr Ment Health Nurs. 2020 Jan 14;27(4):446–59. doi: 10.1111/jpm.12586 (PMC7508163; doi:10.1111/jpm.12586)
Supplement: Supplementary file 2 [file JPM-27-446-s002.xlsx]

## Sheet: Blad1
Author(s) & year	Country	Design	Aim & methods	Sample & setting	Results
Bennet et al (2011)	UK	Survey	To investigate the views of staff on interventions for the management of disturbed behaviour using a questionnaire to rank five interventions (individual counselling, pro re nata (PRN) medication, seclusion, restraint with medication and restraint without medication)	Staff members (nursing staff and the multidisciplinary team) of the psychiatric intensive care unit, 43 out of 60 staff members responded to the questionnaire (71.7%)	Staff members ranked individual counselling as most preferable (M=1.25), compared to PRN medication (M=1.84), seclusion (M=3.67), restraint with medication (M=3.68) and restraint without medication (M=4.05). Individual counselling and PRN medication ranked lower than the other interventions
Betemps et al (1993)	USA	Cross-sectional study	To investigate the association of seclusion and restraint with hospital characteristics, diagnoses and staff reasons to initiate the interventions by ranking hospitals in low, moderate and high users of seclusion and restraint and comparing these groups	Data from 82 Veteran Affairs medical centres was used. 4,796 episodes of seclusion and restraint were used in the analysis	No association between patient-staff ratio and seclusion and restraint was reported. Geographic region was associated with seclusion and restraint
Bigwood & Crowe (2008)	New Zealand	Qualitative study	To understand the experience of nurses with physical restraint using the phenomenological framework of van Manen	The sample consisted of 7 registered nurses (general or psychiatric) from the acute psychiatric inpatient service	An important lived experience was that physical restraint was an integral, essential and unavoidable part of the job of nurses in acute mental health cafe. It seemed that female nurses are more prone to step back from restraint than male nurses. Physical restraint is sometimes necessary to regain control of a patient, but can be initiated to soon
Bonner et al (2002)	UK	Qualitative study	To explore the feasibility of semi-structured interviews with patients and staff after the use of physical restraint. Other aims were to gather lived experiences and information about helpful factors during the use of physical restraint	Interviews were held with the involved patients and staff members of six incidents in which physical restraint was used	Nurses spoke of physical restraint as an act of last resort, which caused distress and the feeling of failure. Fear of patients’ violent behaviour justified physical restraint, despite of the negative feelings. Other themes of staff members were ethical issues of physical restraint, criticism on agency staff and re-traumatization because of negative experiences restraint
Bornstein (1985)	USA	Case-control study	To find associations of patient, staff and ward variables with the use of mechanical restraint	Analysis of 109 episodes of restraint, compared with 59 patients that were not restrained. Patients were mostly male, white and suffered from psychosis. The study was performed at two psychiatric departments of general hospitals with mostly nurses as primary care staff	The level of training had no influence on the use of restraint. Most episodes of restraint occurred when less than two male staff members were present in the shift
Bowers (2009)	UK	Cross-sectional study	To test the hypothesis that staff factors have associations on conflict and containment use. This study was part of the City-128 study, which was performed on 136 acute psychiatric wards and analysed the results of the Patient-Staff Conflict Checklist (PCC-SR), an end-of-shift report on the frequency of conflict and containment. Other measures were the Attitude to Containment Measures Questionnai…	The sample consisted of 136 acute psychiatric wards with patients and staff members in 67 hospitals. These hospitals were clustered in 26 NHS-trusts. The wards represented 25% of the total acute psychiatric admission wards in England. The sample covered 11,128 admissions, more than 50,000 end-of-shift reports were collected during the data collection period	In multilevel modelling, the number of occupational therapists and proportion white staff members were associated with more use of containment. Lower scores on the program clarity subscale of the Ward Atmosphere Scale and the transactional leadership subscale of the Multifactorial Leadership Questionnaire were associated with more use of containment
Bowers & Crowder (2012)	UK	Cross-sectional study	To investigate whether the rise of staff numbers preceded or followed the level of adverse incidents on psychiatric wards. This study was based on the data of the City-128 study (see Bowers (2009) for a description of the methods)	See the description of Bowers (2009). The authors used the data of 36 wards that returned 80% (or more) of the PCC-SR forms	Both more regular, qualified nurses and more unqualified bank/agency nurses in the preceding shifts were associated with higher rates of total containment measures
Bowers et al (2010)	UK	Cross-sectional study	This study was based on the data of the City-128 study (see Bowers (2009) for a description of the methods). This study analysed the data with the endpoints seclusion and time-out	See the description of Bowers (2009)	More qualified staff and negative attitudes towards personality disorders were associated with more seclusion. More qualified staff, more unqualified staff, more student nurses, more consultant psychiatrists, less doctors, higher proportion white staff members and higher proportion African staff members were associated with more use of time-out
Bowers et al (2011)	UK	Cross-sectional study	To find associations between outcomes conflict and containment and independent variables leadership, teamwork, structure, burnout and attitude towards patients with personality disorders. This study was based on the data of the City-128 study (see Bowers (2009) for a description of the methods)	See the description of Bowers (2009)	The cluster of well functioning nursing teams (good leadership, teamwork, structure, low burnout scores and positive attitudes) used less containment than a cluster of dysfunctional nursing teams
Bowers et al (2012)	UK	Cross-sectional study	To find associations with the endpoints mechanical restraint and show of force. This study was based on the data of the City-128 study (see Bowers (2009) for a description of the methods)	See the description of Bowers (2009)	In the final (multilevel) model, more qualified staff, more student nurses, less doctors and lower score on the subscales "order and organization" and "Program clarity" of the WAS were associated with more mechanical restraint. More qualified staff and student nurses and less Irish and African staff members were associated with more show of force
Bowers et al (2013)	UK	Cross-sectional study	To determine variables that were associated to specific clusters of wards with high or low conflict and containment. This study was based on the data of the City-128 study (see Bowers (2009) for a description of the methods)	See the description of Bowers (2009). The wards were divided based on their median sum of conflict and containment in high conflict, high containment wards (n = 40), low conflict, high containment wards (n = 28), high conflict, low containment wards (n = 28) and low conflict, low containment wards (n = 40)	High conflict, low containment wards had more security guards and male staff and less white British staff than other wards. High conflict, high containment wards had more unqualified and temporary staff. Low conflict, high containment wards had the most beds and least staff on duty
Bregar et al (2018)	Slovenia	Survey	To investigate the influence of gender, age, years of service, education, working environment, differences per psychiatric hospital and job satisfaction on the attitude of nurses towards coercive measures, as well as the various strategies for coping with stress, on such attitudes among nurses. A structured questionnaire was used to analyse the attitudes and individual characteristics	All psychiatric hospitals in Slovenia were included in the study. 79% of the psychiatric nurses in Slovenia (n = 367) participated in the study	Female gender emotion focussed coping strategies and less years of service were associated with more positive attitudes towards coercive measures. Also, less-threatening behaviour (such as uncontrolled behaviour) was considered a more justified reason by nurses than threatening patient behaviour
Covertino et al (1980)	USA	Case-control study	To examine the demographic differences between secluded and non-secluded patient. Male-female staff ratio and patient-staff ratio were part of the independent variables. Cases (n = 25) were selected from the incident database and controls (n = 25) were randomly selected from the wards	The patients (n = 25) were admitted in a psychiatric hospital and were predominantly male. Almost half of them suffered from psychotic disorders. No description of nursing staff was presented	More female nurses in a shift was associated with more seclusion use. Low staff-patient ratio was associated with more seclusion use in the night shift
Dahan et al (2018)	Israel	Survey	To explore differences in attitudes towards mechanical restraint, based on level of exposure to incidents of restraint. Staff members of a large psychiatric hospital completed a questionnaire	143 staff members responded to the survey (48% response rate). The majority were nurses (57%) and women (58%)	Participants who were present during restraint episodes were more positive on the use of restraint and those who participated in restraint use scored even higher on the security and care subscale
de Benedictis et al (2011)	Canada	Cross-sectional study	To identify predictors of the use of seclusion and restraint on psychiatric wards. Participants reported information on the team climate, perception of aggression, organisational factors and the prevalence of seclusion and restraint in a questionnaire	The participants were inpatient psychiatric care workers (n = 309), of which 61% nurses and 23% nursing aides. No demographic differences were found between the low and high use of seclusion and restraint groups	Psychiatric units with high levels of seclusion and restraint use were associated with (psychiatric) intensive care unit or emergency department, high scores on the "Expression of anger and aggression" subscale of the Group Environment Scale and the "Physical toward self" subscale of the Overt Aggression Scale. No differences were found on nursing characteristics gender, age, work experience, edu…
de Cangas (1993)	Canada	Prospective cohort study	To examine the practice of seclusion, staff members' attitudes towards seclusion, unit characteristics and personal staff variables that might affect the frequency of seclusion. Information on the unit and staff members were based on questionnaires, seclusion was measured by the shift-by-shift frequency	34 out of 50 staff members answered to the questionnaire on two psychiatric units (one who used seclusion and the other unit did not)	A relative increase of male nurses in a shift were associated with more seclusion. High scores on the Ward Atmosphere Scale was associated with more use of seclusion on a particular ward
DiFabio (1981)	USA	Qualitative study	To examine why nurses find the use of restraint disturbing using staff interviews	15 psychiatric nurses were interviewed on their experiences with the use of restraint	Most nurses reported negative experiences, but the need to control patients is also prevalent in the attitude of nurses. Restraint was considered an emotional experience for nurses
Doedens et al (2017)	Netherlands	Prospective cohort study	To investigate the influence of nursing staff factors and unit characteristics on the use of seclusion in a prospective cohort study. The use of seclusion and the covariates were measured each shift	The nurses were worked on a closed admission ward of an academic hospitals. Patients (n = 48) had mainly psychotic disorders and the majority was admitted involuntarily	Age, gender, educational level, BMI, working experience and employment showed no association with seclusion. Large physical stature showed a trend towards less seclusion
Donat (2002)	USA	Cross-sectional study	To investigate the gradual improvement of patient staff ratio and the association with the use of seclusion and restraint. Patient census was decreased during the study and the staffing was increased	The study took place in a public psychiatric hospital, no further information on the population	An association was found between lower patient staff ratio and less use of seclusion and restraint
Fereidooni Moghadam et al (2014)	Iran	Qualitative study	To explore the experiences of psychiatric nurses of using mechanical restraint by conducting interviews that were analysed with the grounded theory approach	14 nurses were interviewed with great variance in age and working experience. They had bachelor's degrees and worked at psychiatric wards of a hospital	Restraint is a challenging subject and nurses felt forced by circumstances of applying restraint. Nurses mentioned negative emotions and consequences for patients after using restraint. However, restraint was considered therapeutic to calm patients and to enforce compliance
Fukasawa et al (2018)	Japan	Cross-sectional study	To examine the effect of patient staff ratio on the use of seclusion and restraint. Patient staff ratio was measured on ward-level, the outcome on patient-level. Patients were divided in groups that were secluded or restrained and those who were not	Data was used on 10,013 admissions in 113 wards of 23 psychiatric hospitals. 36.7% of patients were exposed to an episode of seclusion and 14.9% of patients were restrained. Male and young patients were more likely to be restrained or secluded	Seclusion and restraint were more likely in wards with more nurses for each bed. Possibly, this was due to unexplained variance of ward differences (wards with most difficult patients had most nurses)
Gandhi et al (2018)	India	Survey	To explore the knowledge, attitudes and practice of nurses working in psychiatric settings towards restraint. This was investigated by using a questionnaire	The questionnaire were administered at a psychiatric hospital in South India. 128 respondents finished the questionnaire (79% response rate). The majority was female and had more than 10 years of working experience	Nurses had in general good knowledge and positive attitudes towards restraint. Knowledge was better and attitude more positive among female nurses. Nurses with more working experience had more positive attitudes towards restraint
Gelkopf et al (2009)	Israel	Survey	To examine the attitude of nurses regarding the goals of restraint, the environmental factors influencing restraint, emotional aspects of restraint and their belief about whether other staff should participate in restraint practice by a tailored questionnaire	The participants (n = 111) were nurses from a government psychiatric hospital. The majority was female and were licenced nurses	Danger for patients or their surroundings were the main reason for restraint. Non-licenced nurses came up with more reasons for restraint than licenced nurses. Restraint is considered effective to calm the patients, but also as sign of helplessness of the staff. Licenced nurses showed more negative attitudes towards restraint
Gerace & Muir-Cochrane (2019)	Australia	Survey	To investigate factors that influenced the attitude of nurses towards seclusion. Two questionnaires were used to assess the attitude towards seclusion, Staff Attitude to Coercion Scale and Seclusion and Restraint Experience Questionnaire. Furthermore, the use and the nurses' involvement in coercion practices is assessed, as well as the confidence of nurses in managing aggression	The sample consisted of 512 nurses from psychiatric departments. The majority was female (71.9%) and most of them (90%) were registered nurses	Over 95% of nurses were involved in seclusion and physical restraint, compared to 63.5% who was (also) involved in mechanical restraint. Attitudes were generally negative towards coercive measures, although seclusion was preferred over physical and mechanical restraint. Elimination of mechanical restraint was most supported compared to other coercive measures
Goulet & Larue (2017)	Canada	Qualitative study	To explore the perspectives of patients and nurses about seclusion and restraint, as well as post-incident review on coercive measure. The case study was based on the participatory approach and interviews were held with staff members	Patients most at risk for seclusion were described as young psychotic men and women older than 35 years with bipolar disorder. 6 out of 14 interviewed staff members were nurses and most of them (n = 11) were women	Staff members made a difference in the use of coercive measures after violence induced by the patient's illness and malicious violence. Staff members believed that patients found coercive measures humiliating, traumatic and punitive. Seclusion and restraint are measures of last resort in case of violence. There is ambivalence among staff members about the elimination of seclusion and restraint
Gray & Diers (1992)	USA	Retrospective cohort study	To test the hypothesis that the use of coercive measures decrease when staff stress is high, due to better behaviour of patients by comparing the use of coercive measures before and after merging two wards into one	Two neuropsychiatric wards (16 and 20 beds) in a private psychiatric hospital were merged into one ward. Staff members were psychiatrists, nurse specialists, nurses and mental health associates	The use of coercion was high right after the organisational change. This dropped after some time, but never got back to baseline level. The sharp increase was associated by the authors with reduction of staff stress, although no effect sizes were reported
Guivarch & Cano (2013)	France	Qualitative study	To study the experiences of nurses and doctors in using restraint and to assess ethical issues in using restraint. A combination of interviews and questionnaires were used	29 participants were interviewed of which 20 nurses and 9 psychiatrists, of 4 closed psychiatric units and psychiatric emergency rooms	Restraint is considered a necessary intervention when dealing with agitation and aggression, although the staff would prefer alternatives, and because seclusion is not an option. The participants recognized the negative impact on patients
Haglund et al (2003)	Sweden	Qualitative study	To assess the experiences and perceptions of patients and nurses towards forced medication by performing interviews	11 patients were interviewed, who all suffered from psychotic disorders with an age range from 20 - 80 years old. 9 nurses from the psychiatric department were interviewed, who had a median working experience of 18 years	Most experiences of nurses were considered negative, such as fear, disapproval, violation of integrity. However, also health improvement was mentioned as result. No alternatives to forced medication were mentioned by nurses
Happell & Koehn (2010)	Australia	Survey	To determine whether reduction and elimination of seclusion in government policy have been associated with change in nurses' attitude towards seclusion. A convenience sample of nurses received a questionnaire (Nurses' Attitudes To Seclusion Survey)	The sample consisted of 123 (61.5% response rate) nurses working in 8 mental health services. There was balance in gender, age varied between 20 and 62 years. More than half of the nurses worked in mental health care for over 10 years	Reasons for using seclusion were mainly assault on other patients and staff members. Nurses felt regret after seclusion, but also satisfaction for restoring the wards' safety. Seclusion was considered necessary, despite of the negative impact on the patient
Happell & Koehn (2011)	Australia	Survey	To find a relationship between burnout, job satisfaction and therapeutic optimism and the justification of seclusion. This study was based on the same data as Happell & Koehn (2010)	See the description of Happell & Koehn (2010)	Physical violence towards themselves, fellow patients, staff members or property were considered the best reasons for seclusion, followed by patients becoming out of control and sexually inappropriate behaviour. Most ward practices had comparable levels of justification
Happell et al (2012)	Australia	Survey	To examine whether attitudes towards seclusion were related to levels of burnout, staff satisfaction and therapeutic optimism using questionnaires. This is a replication study of Happell & Koehn (2010)	Participants worked at a mental health service that provided inpatient and community mental health care. The majority of the participants (n = 54) were female (57%) and division 1 nurses (n = 21)	Seclusion was considered legitimate when patients were physically violent against other patients, staff members or property. Staff felt mostly regret after using seclusion but also the feeling of control and relief that a dangerous situation is revolved. The seclusion room needs improvements to be more comfortable
Hasan & Abulattifah (2018)	Saudi Arabia	Survey	To investigate the knowledge, attitudes and practices of nurses working in psychiatry about physical restraint in Saudi Arabia. The participants completed a set of questionnaires	The study included 101 nurses from a major mental health hospital. A slight majority was male and more than 80% was under 40 years old. 40% had a bachelor's degree, others had more practical degrees	Shortage of staff was considered a valid reason to use restraint. Attitudes were remarkably positive and nurses did not believe that restraint resulted in the loss of dignity
Holzworth & Wills (1999)	USA	Qualitative study	To explore the frequency and reliability of the judgement of nurses to choose for coercive measures to control for specific patient behaviour from a judgement analysis framework	The sample consisted of 9 female nurses from short-term psychiatric care facilities. The nurses had between 1 and 24 years of experience and had vocational, bachelor's or master's degrees in nursing	Violence against patients, staff members and property and being out of control were valid reasons to use seclusion. In other behaviours (such as refusal of treatment) the participants were more ambivalent. They recognised the negative effect, but also mention positive effects of seclusion
Husum et al (2010)	Norway	Cross-sectional study	To investigate the whether ward-level staff characteristics and attitude were possible predictors of the use of coercive measures. Data was gathered on a patient level (registration forms of coercive measures), staff attitude was measured with the Staff Attitude to Coercion Scale	1016 patients on 32 closed admission wards were included in the study. 35% were secluded during their admission, 10% were restrained and 9% received involuntary medication. The severity of symptoms was worse for involuntary patients compared to voluntary admitted patients	No associations between patient staff ratio and staff attitude and coercive measures were reported. Urban area of the ward and admission ward were associated with less seclusion and (in case of urban area seclusion) with more restraint
Husum et al (2011)	Norway	Cross-sectional study	To measure the attitude towards coercion among psychiatric staff and analyse differences between wards and factors influencing attitude. This study used the same data as Husum et al (2010)	See description of Husum et al (2010). 52% of the sample of nurses (n = 651) were nurses and 59% were female	Female staff members were more critical on the use of coercion as a treatment. Staff members of the age of 40 scored higher on the subscale that stated that coercion was offending
Jacob et al (2017)	Canada	Qualitative study	To understand the bodily phenomenon of being placed in mechanical restraint trough in-depth interviews	21 patients and 19 nurses were interviewed from an inpatient psychiatric unit of a general hospital	Mechanical restraint was necessary as a measure of last resort to ensure safety, but the concept "last resort" lacks understanding in practice. Comfort and dignity for the patient were important to look after. The emotional responses of nurses on restraint were mostly negative and nurses mention a lack of alternatives
Jalil et al (2017)	UK	Survey	To investigate the concept of anger in mental health nursing staff by using a standardised questionnaire to examine its relationship with the use of seclusion and restraint. Anger was measured by the Novaco Anger Scale and attitude with the Attitudes to Containment Questionnaire. Seclusion and restraint were measured with an incident form	The respondents were qualified nurses (n = 68). Half of them had more than 5 years experience and 70% was female. The nurses worked at medium and low security wards of a specialists mental health care facility	Nursing staff anger was correlated with the approval of restraint, but not with seclusion
Janssen et al (2007)	Netherlands	Retrospective cohort study	To examine the effects of staffing levels on number of patients secluded. Staffing levels, staff characteristics and outcomes were measured on a day to day level	The patients and nurses of 10 wards from 4 mental health institutions were included in the study. Mean patient-staff ratio was 2.2 on the admission wards. Male-female ratio was 1.12, the educational level of the nurses was highly variable on the wards	In multivariable analysis, high male/female ratio and high variability of work experience were associated with less seclusion
Jonker et al (2008)	Netherlands	Survey	To examine the perception and attitudes towards patient aggression and the use of coercive measures was the objective of this study. Items of a questionnaire to measure perceptions on patients' aggression scale (POPAS) were used to assess the attitude towards the use of coercive measures	85 out of 113 nurses responded to the questionnaire (75%). Two-third was female with vocational nursing education. The participants had a mean working experience of 13 years	The intention to use less coercive measures was associated with male gender and the perceived importance of using less coercive interventions. Awareness of using less coercion may be an important feature in actually using less coercion
Khalil et al (2017)	Saudi Arabia	Survey	To investigate the influence of nurses' knowledge, attitudes and practise on the decision to use seclusion and restraint. A questionnaire was used that was based on a validated questionnaire	From 49 nurses, a sample of 37 was included in the study. A slight majority of nurses were male. Two-third had associate degrees in nursing	Knowledge on restraint, especially on the patients rights was highly limited. Coercive measures are considered necessary interventions to ensure safety. Half of the nurses felt guilt after applying coercion. Low knowledge and positive attitudes towards coercive measures were associated with more of its use
Khudhur (2013)	Jordan	Qualitative study	To investigate the knowledge of nurses about seclusion in the hospital. Semi-structured interviews were conducted with mental health nurses	20 nurses from a psychiatric hospital were recruited for an interview	Seclusion was considered an important and necessary intervention for agitated patients, although it should be the measure of last choice after giving psychotropic medication. Seclusion was considered treatment for violence
Klimitz et al (1998)	Germany	Prospective cohort study	To investigate the institutional background of the use of restraint. All restraint episodes were measured on a ward during a specific time frame	67 patients were restrained 158 times during the study period. This represented 4.4% of all patients (n = 1509). The study took place on a psychiatric ward of a general hospital	Most patients were restrained due to aggression towards other people. More than half of the episodes took place in the evening shift of the nurses. Less staff was available in these shifts. Few restraints took place in the night shift. 3,7 nurses (2,7 female and 1 male) were present on average during a restraint episode, there was no association with staff shortage or ward atmosphere
Kodal et al (2018)	Denmark	Cross-sectional study	To investigate the associations between mechanical restraint and staff level, staff demographics and shift of staff. Cases of restraint and other measures were obtained from the patient record	114 cases of mechanical restraint were analysed. Most nurses were psychiatric nurses or psychiatric health care assistants on a mood disorder unit. The majority was female (88%), the median level of experience was 6.1 years	114 episodes of restraint were analysed. Evening shift, male nurses and months later in the year were associated with the use of restraint. Staff age, day of the week, education and experience showed no association with restraint
Korkeila et al (2016)	Finland	Survey	To explore the ethical and emotional experiences of psychiatric nurses with seclusion and restraint. Nurses completed the seclusion and restraint experience questionnaire (SREQ)	Nurses from closed admission wards of six hospitals were recruited. 165 of 384 nurses agreed to participate. The majority of them were female (n = 99), registered nurse (n = 102) and had more than 5 years experience in psychiatric nursing (148)	Nurses report low rates of negative experiences, such as guilt or anger after using seclusion and restraint. Seclusion and restraint were found acceptable and effective to control patients’ behaviour. It was considered an integral part of psychiatric nursing. Nurses disagree with the reasons of punishment and shortage of staff for seclusion and restraint. Although alternatives must be tried first…
Larsen & Terkelsen (2014)	Norway	Qualitative study	To understand the phenomenon of coercion as the way in which it was talked about by patients and staff. The data was collected with participant observation during field work and interviews with staff	22 staff members and 12 patients participated in the study. 14 of the staff members were male and half of the staff members were nurses	Most staff members were positive about correction and coercion and perceived it as a necessary part of treatment, although some saw coercion as violation of the patients' dignity. The staff recognised the necessity of coercion, especially in case of violence. The seclusion area was considered helpful when patients were "chaotic on the inside". Mechanical restraint represented force and nurses wer…
Lee et al (2003)	UK	Survey	To explore the views of staff on what are positive outcomes when using physical interventions in the management of violence. A postal questionnaire was administered on positive and negative outcomes of physical restraint using a questionnaire	Questionnaires were sent to nurses from 63 randomly selected wards. There were 338 nurses that responded	Most nurses viewed physical restraint as positive, because of the hostile situation that precedes restraint. The minority of nurses report negative outcomes for the patient, such as distress and had concerns about the intervention. Some nurses were concerned about the attitude of co-workers because of their tendency to use restraint
Lemonidou et al (2002)	Greece	Survey	To investigate the types of restriction to supress patients' violent behaviour and to explore the attitudes of nurses towards seclusion and restraint	The study was conducted on 12 psychiatric wards of 5 hospitals. 190 nurses responded to the questionnaire. The majority (130) were female. 35% had 6 to 10 years of working experience and 30% more than 10 years. 44.7% were registered nurses, the rest were assistant nurses	The use of seclusion and restraint was described as necessary and not desirable. The majority of nurses felt sympathy for patients and sometimes felt guilt after using seclusion. The rationale of seclusion was mostly the control of the patients behaviour and the safety of the patient and others. More than half of the nurses considered education the most important factor and assistant nurses thoug…
Lendemeijer (1997)	Netherlands	Qualitative study	To explore the decision making process of nurses to use seclusion in daily practice. Interviews with nurses were conducted and analysed with the grounded theory approach	There were 16 interviews with nurses working in mental healthcare and with experience in seclusion practice	Nurses had positive experiences with seclusion to regain control and peace on the ward. Some nurses also report a comforting effect of seclusion on aroused and exited patients, but the participants seemed more ambivalent on this matter. Nurses agreed that seclusion is an effective and necessary intervention to control dangerous behaviour
Lind et al (2004)	Finland	Survey	To describe ethical perception of nurses about coercive measures in acute psychiatric care settings using a structured questionnaire	Data was gathered in 5 psychiatric treatment organisations. Participants were psychiatric nurses of which the majority were female and worked at closed wards. Sample size was 126 (74% response rate)	The majority of nurses found no ethical problems with coercive measures. Forced medication had the highest percentage of ethical problems, compared to seclusion and restraint. Female respondents had more ethical problems with coercion than males
Mahmoud (2017)	Sudan	Survey	To explore the attitude or nurses towards physical restraint and to evaluate the practices of nurses regarding physical restraint. A self-administered questionnaire was used	The response rate was 63% (n = 96), most of the nurses were female and between the age of 30 and 50. The setting were specialised mental hospitals and psychiatric wards of general hospitals	Staff members viewed restraint as a positive intervention and the majority did not use restraint in an "adequate" manner (i.e. following correct procedures). There was an inverse correlation between the positive attitude and adequacy of practice
Mann-Poll et al (2015)	Netherlands	Survey	To investigate perspective of nurses on necessity and appropriateness of seclusion by using vignettes of patient characteristics and problem behaviour	The majority of participants were female nurses working in mental health institutions with a mean work experience of 8.2 years. The response rate was 64% (n = 69)	The was a difference between the mean score on the necessity and the mean score of appropriateness of seclusion. This means that seclusion was considered more necessary than appropriate in patient care. Inexperienced nurses scored most differences between necessity and appropriateness.
Marangos-Frost & Wells (2000)	Canada	Qualitative study	To examine the thoughts and feelings of nurses towards the decision to use physical restraint by an ethnographic study with semi-structured interviews	Six registered nurses from a unlocked psychiatric in-patient unit were interviewed. All were female and had 10 to 15 years of working experience	The decision to use restraint was made based on the behaviour of the patient and behaviour in the past. Physical restraint was considered appropriate when potential imminent harm for patients or staff members is present. Nurses described guilt as one of the feelings after using restraint
McCain & Jackson (2005)	USA	Qualitative study	To explore the lived experience of experienced psychiatric nurses after the use of physical restraint. A phenomenological approach was used with in-depth interviews	The nurses that participated were 5 female and 3 male nurses from a psychiatric unit of a large hospital. Their work experience ranged from 12 to 28 years and their educational level ranged from associate degree to master's degree	Nurses viewed restraint as a necessary intervention to control behaviour and prevent harm. It should only be used as method of last resort and never serve as punishment. Restraint is a painful experience for all people involved, including staff members. Nurses preferred the early de-escalation of potentially dangerous behaviour
Meehan et al (2004)	Australia	Survey	To examine the perceptions of nurses and patients towards seclusion to identify areas where increased awareness and education might improve patient care. The study used the Attitudes to Seclusion Survey	The setting were acute and medium secure unites of a general hospital and tertiary mental health facility. The nurses that participated (n = 60, 88% response rate) were mostly registered nurses (90%), 53% male and had 1 to 25 years of experience	The majority of nurses believed that seclusion can be beneficial for patients and that seclusion had a calming and positive effect on patients. Most nurses denied feeling power when administering seclusion. Seclusion gave also no feelings of satisfaction and guilt. Staff perceived coercion as helpful for the patient, though nurses felt annoyed when seclusion was necessary. Almost all staff were n…
Miodownik et al (2019)	Israel	Retrospective cohort study	To investigate associated characteristics of restraint and seclusion on a closed male psychiatric ward by using a one-year retrospective cohort study	Almost half of the patients (n = 176) were under the age of 40 and more than half was diagnosed with schizophrenia and admitted at a male closed admission ward	The presence of nurses with an academic education was associated with less use of coercive measures. Female nurses were associated with more coercive measures in univariable analysis, but not in multivariable analysis
Mohammed (2015)	Iraq	Survey	To examine the attitude of nurses towards physical restraint and to explore associations between attitude and demographic characteristics of nurses. Self-administered questionnaires were used to assess the attitude and demographic characteristics	The nurses (n = 105) worked on psychiatric departments of hospitals. The majority of nurses were male (72.4%) with 1 to 9 years of experience in the nursing field	Male nurses in the age group of 30 – 39 years had more positive attitudes than female nurses with other age groups on a trend level. The findings might indicate that psychiatric nurses influenced by their experiences which have learned during their career, this is supported by the theory of attitude change
Morrison & Lehane (1995)	UK	Case-control study	To examine the official records of seclusion to find out whether the staffing levels influenced the use of seclusion. Each seclusion record was analysed with the next equivalent shift without the use of seclusion	The setting was a locked ward of a psychiatric hospital were males and females could be admitted. The ward was designed for "disturbed" patients. No additional information on patients (n = 225) or staff is provided	Most seclusions were found in the day and evening shift. The number of seclusions dropped when the staffing levels rose. A small trend was seen when the number of female nurses rose, the number of seclusions decreased. There was more staffing in shifts without seclusion than with seclusion
Moylan & Cullinan (2011)	USA	Mixed-method study	To examine the frequency of assaults in acute care psychiatry and to describe the influence of being assaulted as a nurse on the decision to use restraint. Qualitative (written accounts of assault experiences) and quantitative methods (Moylan Assessment of Progressive Aggression Tool) were used	The study was conducted in psychiatric hospitals and general hospitals with psychiatric units. 110 nurses participated in the study of which 84.5% were male. Their mean age was 48.4 years and their mean work experience 14 years. 35.4% had a bachelor's degree	The mean score on the MAPAT instrument (higher means restrain later in the process of aggression) was 248 for nurses which never experienced assault and 253 for assaulted nurses. The nurses that suffered injuries scored 256 and the nurses that suffered serious injuries scored 258. There was no difference between assaulted and non-assaulted nurses, but there was a difference between nurses who wer…
Muir-Cochrane (1996)	Australia	Qualitative study	To investigate the perception of nurses of the purpose of seclusion, to identify the conditions of the use of seclusion and to explore the conceptual framework of the seclusion process using semi structured interviews within the grounded theory approach	The nurses that were interviewed (n = 7) worked on closed psychiatric wards of a teaching hospital with a mean of 8 years experience	Nurses described seclusion as a useful tool to control disruptive behaviour and were comfortable in using it. The purpose of seclusion was to protect patients from themselves, to control the patients behaviour and to prevent danger in case of inadequate staffing. Despite positive attitudes towards seclusion, nurses preferred less intrusive measures such as continuous observation
Muir-Cochrane et al (2018)	Australia	Qualitative study	To investigate the perception and attitudes of mental health nurses regarding the elimination of seclusion and restraint from psychiatric inpatient settings and emergency departments. Focus groups were conducted and analysed with the thematic analysis framework	Nine focus groups were conducted with a total of 44 participants. Most participants were female nurses with bachelor's or master's degrees. The mean working experience was 30 years in nursing and in mental health care 21 years. The majority worked in acute inpatient or emergency psychiatric wards	There was a conflict between the wish to provide person-centred care and to be responsible for the safety of patients, staff and visitors. Use of seclusion and restraint is undesirable, but sometimes necessary. The elimination of coercive measures causes fear with nurses, especially to deal with physical violence. Nurses felt captured between the political wish to eliminate coercive measures and …
Okanli et al (2018)	Turkey	Survey	To examine patients' perspectives and nurses' attitude towards seclusion and restraint. A questionnaire was used with open-ended questions	The majority of patients were male (72.5%) and diagnosed with psychotic disorders (77.5%). 64.1% of the nurses were female and 59.4% worked at the hospital for 0 to 5 years. The study was performed in a psychiatric hospital	The majority of nurses felt pity with patients after they have been secluded or restrained. Aggressive behaviour was the main indication for coercive measures. Seclusion and restraint were seen as necessary interventions to keep the wards safe
Olofson et al (1998)	Sweden	Qualitative study	To examine the experience of nurses of using coercion in psychiatric care using a phenomenological method to analyse interview data	Five nurses were men and nine were women. Their age ranged from 32 to 59 years and their experience in psychiatric care was 3.5 to 33 years. The study was conducted at acute locked psychiatric wards	Nurses had strong feelings about seclusion and mostly negative attitudes. The necessity of the use of coercion was not questioned. However, nurses expressed the need for more “gentle” interventions. Nurses wanted to change coercive practice, but don’t know how. The nurses primarily suggested changing the practice of coercion to the best way possible, but alternatives were rarely mentioned
O'Malley et al (2007)	New Zealand	Retrospective cohort study	To examine the effects of change in unit size on seclusion rates, corrected for time of day and nursing variables. The split of a ward of 20 beds into two smaller units (both 10 beds) was used for a naturalistic study with multivariable regression analysis	The setting was a psychiatric intensive care unit in a larger inpatient service. No information on (numbers of) patients or nurses is provided	The seclusion rates dropped after the split of the unit and remained stable after one year. Seclusion rates were highest in the night shift compared to day shift and afternoon shift. There was a negative association between nursing hours in a shift and seclusion. No effect was found for day of the week or experience and gender of nursing staff
Özcan et al (2015)	Turkey	Survey	To investigate the attitudes of nurses towards coercive measures used in psychiatric wards and the relationship between these attitudes and their perception of aggression. A survey was conducted with the Attitudes to Containment Methods Questionnaire and the Perception of Aggression Scale	Two thirds of the nurses (n = 144) worked on both the locked ward and the open ward and one quarter only on the locked ward of a mental health hospital. The nurses were 65.3% female and worked a mean of 1.7 years on the psychiatric ward	Refusal of treatment, causing harm to property, self-harm and excessive noise were considered good reasons for coercive measures. The most positive attitudes were for (respectively) intermittent observation, PRN medication an PICU transfer. The least positive attitude was for the net bed. There was a correlation between the frequency of use and the positivity of attitude for all coercive measures…
Palazzolo et al (2000)	France	Qualitative study	To examine the use of seclusion on psychiatric departments in the management of acutely disturbed patients. Interviews with nurses were conducted and analysed with the grounded theory approach	Interviews were conducted with psychiatric nurses (n = 36) working on inpatient wards of psychiatric hospitals with at least 1 year of experience in psychiatric nursing	Nurses considered seclusion necessary when dealing with disorganised behaviour (to protect patients’ dignity) and with aggression and violence (to protect staff and other patients), because nurses were responsible for safety at the ward. Seclusion was used when PRN drugs is not possible or insufficient to remove the danger. Seclusion was also considered helpful for patients to regain control over…
Pawlowski & Baranowski (2017)	Poland	Cross-sectional study	To investigate the associations between the use of coercion and personality traits of nurses and organisational climate in psychiatric wards. Nurses were tested with Gough's Adjective Checklist and Kolb's Organisational Climate Questionnaire	The study was performed on inpatient wards of a psychiatric hospital. There were 83 members of the nursing staff involved in the coercion, of which 77 were female. Mean age of the nurses was 29.2 years and their mean length of employment 7 years	No associations were found with age and work experience of the nurse. The trait creative personality was associated with the initiation of coercion. Leadership was also associated with the initiation of coercion and the decision to use coercion
Pettit et al (2017)	UK	Survey	To examine the associations between service configurations (access to seclusion and psychiatric intensive care unit) and the attitude towards different coercive measures, the use of different coercive measures and the time-to-restrain in response to aggressive incidents. Attitude was measured with the Attitude to Containment Questionnaire and the time-to-restrain with the Moylan progression of ag…	8 acute psychiatric hospitals took part in this study and the nurses worked on 18 different acute wards. The majority of participating nurses (n = 206) was female (57,8%) and registered nurse (63.1%). 62.7% had more than 5 years of working experience in psychiatry	The use of psychiatric intensive care unit (PICU) and intermittent observation was most acceptable, while the use of net beds and mechanical restraint was least acceptable. Acceptability shows a linear association with the use of containment. Access to a seclusion room was associated with greater acceptability of seclusion and with a greater reported use of seclusion. Access an onsite PICU was no…
Reisch et al (2018)	Switzerland	Survey	To compare the attitudes of patients, staff and patients' family using the Attitudes to Containment Questionnaire	Participants were recruited on acute wards of 3 psychiatric hospitals. A total of 1,037 participants of which 372 staff members were included. Two-third of the staff members were nurses	Net beds were not applied in Switzerland and were least acceptable by staff members, followed by seclusion and mechanical restraint (that are widely applied). PRN medication, intermittent observation and time-out were most acceptable to apply when necessary
Reitan et al (2018)	Norway	Retrospective cohort study	To investigate variables associated with the use of restraint on an acute psychiatric ward using data from written protocols from a period of 8 years	1,456 cases of (mechanical and pharmacological) restraint were included in the analysis from a acute inpatient ward for adults	Mechanical restraint was used more during summer, while pharmacological restraint was used more during spring. 60% of restraint cases took place between 12:01 and 0:00 hours
Roberts et al (2009)	Australia	Survey	To examine local patterns and beliefs and attitudes of patients and nurses on the use of seclusion using seclusion rates and Heyman's Attitudes to Seclusion survey	71 nurses from a acute mental health facility participated in the survey, which represented a response rate of 47%	The majority of the nurses viewed seclusion as an appropriate therapeutic measure, especially because of the low-stimuli environment. Seclusion was considered a useful tool to protect patients and nurses on the ward. The therapeutic environment on the ward for other patients could be maintained because of the seclusion of uncontrollable or disruptive patients. There was a need for individual room…
Sercan & Bilici (2009)	Turkey	Cross-sectional study	To investigate the rate of mechanical restraint for all patients in the hospital and identify variables related to restraint	Setting was a large regional mental health hospital. Patients (n = 810) were admitted on 14 different wards, mostly due to psychotic disorders	No association was observed between the number of nurses (and other staff members) and total number of restraints and total duration of restraint
Terpstra et al (2001)	USA	Survey	To explore the attitudes and reasons of nurses to use seclusion and restraint by administering a questionnaire	A total of 65 nurses (45% response rate) participated in the study. The majority was female (63.1%) and they had a mean length of employment of 9.4 years at a neuropsychiatric hospital	Most nurses preferred medication over physical restraint to control patients’ behaviour, because medication was considered less restrictive. Seclusion and physical restraint were preferable to nurses when they want to regain immediate control over violent patient behaviour. Seclusion was considered more effective and less restrictive but restraint was a more controlling intervention, which gave m…
Tooke & Brown (1992)	USA	Survey	To explore the perceptions, feelings and opinions of nurses and patients on the use of seclusion. Heyman's Attitude Toward Seclusion Survey was used	The questionnaire was administered at a acute psychiatric inpatient unit of a major hospital. 19 patients and 13 staff members participated in the study	Nurses felt like they did the right thing by secluding patients after destructive or aggressive behaviour. They felt safer after secluding a patient and seclusion was believed to be necessary and therapeutic. 92% of nurses claimed that patients behaved better because of the possibility of being secluded
van der Nagel et al (2009)	Netherlands	Qualitative study	To examine the feelings of nurses concerning seclusion incidents by using interviews. Analysis was conducted using the grounded theory framework	The nurses that were interviewed were 4 male and 4 female nurses. Job experience in mental health care ranged from 3 to 27 years	Tension represented stress that is caused by incidents that cause seclusion and the relief after the seclusion is done. Trust represented feelings of confidence and trust, but also solidarity and support. Feelings of power were caused by differences between power and control of nurses and patients. With these categories, seclusion could be divided into three phases. In the first phase, the tensio…
van Doeselaar et al (2008)	Netherlands	Survey	To investigate the attitudes and experiences of professionals towards coercive measures and their participation in project to reduce the use of coercion. A questionnaire was used to gather data, based on Heyman's Attitudes to Seclusion survey	Respondents were approached at two national conferences on coercion, on twenty-one wards at ten psychiatric hospitals and during two local meetings concerning restraint and aggression. 540 respondents (73% response rate) completed the questionnaire. The majority was female (54%) and nurse (70%)	Aggression and violence were the main reasons for seclusion. Staff members could be divided into transformers (little faith in seclusion and strong favour for alternatives), doubters (trust in seclusion as intervention outweighs their ethical concerns) and maintainers (people with little ethical concerns on seclusion and moderate confidence in the use of seclusion). The majority (45,2%) were cate…
Vedana et al (2017)	Brazil	Qualitative study	To understand the perceptions and attitudes of nurses concerning physical restraint on psychiatric wards. Nurses were interviewed and symbolic interactionism was used as theoretical framework for this study	The nursing staff (n = 38) of two psychiatric wards of a general hospital were eligible for participation. 29 staff members were interviewed. One third of the population were graduated nurses, others were nursing assistants	Nurses considered the necessity of restraint high and were prepared to use restraint when required by the situation. Restraint and aggression cause unpleasant and harmful situations. Restraint was considered a difficult procedure negative consequences for nurses. Although restraint was found undesirable, it was considered highly necessary to control aggressive behaviour. Nursing assistants had gr…
Vollema et al (2012)	Netherlands	Case-control study	To investigate which factors are associated with the use of seclusion. Cases of patients that were secluded were compared in a multiple regression model with a sample of comparable patients that were not secluded	Patients were admitted on four closed admission wards of a mental health institution. 192 seclusions were included of 78 unique patients. These were compared with 96 sampled controls. There were no gender- or age differences between secluded patients and controls. Slightly more patients of the seclusion group had bipolar disorder and less had schizophrenia	In the multivariable model, the subjective feeling of safety (which was measured retrospectively) was the only nurse-variable that had an association with more seclusion. Patient-staff ratio was not associated with seclusion
Whittington et al (2009)	UK	Cross-sectional study	This study was based on the sample of the City-128 study (see Bowers (2009) for a description of the methods). The study examined approval ratings of staff members and service users towards coercive measures, using the Attitudes to Containment Measures Questionnaire	See the description of Bowers (2009), from the 136 wards of the City-128 study, 1226 staff members were recruited for the analysis (of which 68% nurses and 27% health care assistants)	The three interventions with least approval of staff members were net beds, mechanical restraint and open area seclusion. These coercive measures were not or seldom (open area seclusion) used in the UK. The three measures with highest approval were PICU-transfer, PRN medication and close observation. These interventions were used frequently and are considered least restrictive
Wilson et al (2017)	UK	Qualitative study	To explore the experience of physical restraint for patients and staff within a UK National Health Service trust in order to inform strategies for reducing or preventing restraint. Semi-structured interviews were conducted, based on the realist epistemological framework	Participants (n = 22) were staff members who had direct experience in using restraint on the adult ward. 15 were female and their ages ranged from early 20s to late 50s. Length of time working within the trust varied from 4 months to 20 years, and staff members worked on a variety of adult inpatient wards in mental health service	The overarching emerging theme was that restraint is a necessary evil. Most staff members agreed that some sort of restraint is sometimes necessary. Two subthemes were identified, namely safety considerations (protecting patients and staff members from danger) and the question whether it is only used when its necessary or in terms of last resort. Restraint was considered distressing for staff mem…
Wynaden et al (2001)	Australia	Survey	To explore the perceptions of nurses working in psychiatric wards on the effect and use of seclusion. Heyman's Attitudes to Seclusion survey was adjusted to the local situation and used in this study	The study was conducted at three mental health services with closed wards and seclusion rooms. 78 out of 129 nurses responded with a completed questionnaire. 62% of them were female and 79% were registered nurses. 61% had more than 10 years experience in mental health care	The majority of nurses find that violence towards other patients, staff members and property and patients being excited and out of control are valid reasons for seclusion. Nurses believe that patients have mostly negative feelings after being secluded, such as anger, anxiety and powerlessness. However, more than half of the nurses stated that seclusion often helped patients to calm down, behave b…
Wynaden et al (2002)	Australia	Qualitative study	To examine the decision-making process completed by staff surrounding the use of seclusion by exploring the attitudes and perceptions of staff members towards the safety and effectiveness of seclusion using a phenomenological design with post-seclusion interviews with staff members	7 registered mental health nurses and 1 physician were interviewed, of which 7 were male. All were trained in aggression management and worked at a acute mental health inpatient facility	Seclusion was used when other aggression management strategies were not effective. Knowledge about the patient (such as risk of physical violence) was considered vital for the decision-making process. Participants preferred to keep the patient manageable at the ward by using alternative interventions. Seclusion was used as a behavioural control measure, the situation was considered manageable whe…
Wynn (2003)	Norway	Survey	To examine the opinions of the own contribution of staff members to the reduction of patients' violence and the use of seclusion and restraint. A questionnaire was used to gather data	The majority of participants (n = 267, response rate 76.9%) were female (59.4%) and nurse of nurse aids (43.4%). 41.6% worked on psychiatric emergency wards and 85% were employed more than 1 year	The majority of staff believed that seclusion, restraint and forced medication were a violation of patients' integrity and damaged the provider-patient alliance. Violence against staff, self-harm and violence against other patients are mentioned by more than half of the staff as central reasons for using seclusion and restraint. The preferred intervention for the respondents was mechanical restra…
Wynn et al (2011)	Norway	Survey	To explore the attitudes towards coercive measures on unit in different areas. A case history questionnaire was used to examine whether the participants found coercive measures appropriate in two patient cases with different levels of dangerous behaviours	The population was 285 staff members of which 180 responded (63.2%). The psychiatric emergency wards responded most (76%). 60.6% were female and 45% was less than 40 years old. 80.5% of the respondents were nurses. The majority had more than 5 years work experience (52.8%)	The patient cases were both divided in two parts. Case one was a patient who is aggressive and threatening (part 1) and eventually physically violent towards the nurse (part 2). Case two was a patient who harms herself by banging her head against the wall (part 1) and eventually was found preparing to hang herself at the ward (part 2). Staff members could choose from unrestrictive interventions, …
Yang et al (2014)	USA	Prospective cohort study	To examine variables that are potentially associated with the use of seclusion and restraint with a special focus on staffs' empathy skills. 1,098 nursing shifts in two six-month periods (before and after an empathy training) were analysed with multilevel analysis	The study was conducted on a acute psychiatric inpatient unit with focus on Asian patients	The highest odds on seclusion and restraint was in the evening, weekend or holiday shifts, compared to weekday day shifts. Emphatic staff was associated with less seclusion and restraint, the number of trained staff members in the shift was associated with more seclusion and restraint
